# Supplementary material for: Analysis of Secreted Proteins from Prepubertal Ovarian Tissues Exposed In Vitro to Cisplatin and LH
Source: Cells. 2022 Apr 3;11(7):1208. doi: 10.3390/cells11071208 (PMC8997822; doi:10.3390/cells11071208)
Supplement: Supplementary file 1 [file cells-11-01208-s001.zip]

Archive with 3 entries (3 files):
- .DS_Store
- cells-1626341-supplementary.pdf
- Data S1.xlsx
