# Supplementary material for: Analysis of Secreted Proteins from Prepubertal Ovarian Tissues Exposed In Vitro to Cisplatin and LH
Source: Cells. 2022 Apr 3;11(7):1208. doi: 10.3390/cells11071208 (PMC8997822; doi:10.3390/cells11071208)
Supplement: Supplementary file 1 [file cells-11-01208-s001.zip › Data S1.xlsx]

## Sheet: Foglio1
Proteome Dataset. Mean log2 iBAQ values and SD are reported
	CTR						LH						CIS						CIS+LH
	2h		12h		24h		2h		12h		24h		2h		12h		24h		2h		12h		24h
Gene names	Mean	SD	Mean	SD	Mean	SD	Mean	SD	Mean	SD	Mean	SD	Mean	SD	Mean	SD	Mean	SD	Mean	SD	Mean	SD	Mean	SD
Abracl	0	0	0	0	0	0	0	0	0	0	0	0	0	0	0	0	0	0	0	0	0	0	21.3677	1.59556
Actg1	22.1317	0.880321	20.9053	1.40806	23.5015	0.32274	20.4707	1.27897	22.1381	1.00521	22.9331	1.00355	20.5942	1.00899	22.54	1.0463	23.2941	0.553489	21.9853	0.223721	22.88	0.453651	23.2731	0.450834
Adam10	0	0	0	0	19.7624	0.0677797	0	0	0	0	0	0	0	0	0	0	19.0721	0.875824	0	0	0	0	18.0294	1.56653
Adam12	0	0	0	0	19.7623	0.0566609	0	0	0	0	0	0	0	0	18.6709	0.560701	20.4592	0.690994	0	0	0	0	18.9916	0.373276
Adamts1	0	0	0	0	21.6168	0.197284	0	0	18.4453	1.01271	20.6803	0.468682	0	0	19.3506	0.427723	20.8084	0.273782	0	0	19.572	0.66348	20.7343	0.321575
Adamts2	0	0	17.5419	0.984356	19.8033	0.0602521	0	0	17.1845	2.05521	19.2	1.00362	0	0	18.3422	0.354561	19.5689	0.3082	0	0	18.5689	1.01013	18.7594	0.149877
Agt	0	0	0	0	17.8327	0.65823	0	0	0	0	0	0	0	0	19.491	0.720891	18.3638	0.34995	0	0	0	0	0	0
Ahnak	0	0	0	0	0	0	0	0	0	0	0	0	0	0	0	0	10.4913	9.11306	0	0	0	0	0	0
Akr1a1	0	0	0	0	0	0	0	0	0	0	0	0	0	0	0	0	0	0	0	0	0	0	17.5463	1.2662
Alb	18.6032	0.91877	0	0	0	0	0	0	0	0	0	0	0	0	0	0	0	0	0	0	0	0	0	0
Alyref2	0	0	0	0	20.0117	0.20061	0	0	0	0	0	0	0	0	0	0	19.8535	0.839872	0	0	0	0	19.3986	0.0192029
Amh	0	0	0	0	21.408	0.758949	0	0	0	0	0	0	0	0	0	0	20.5207	0.773993	0	0	0	0	0	0
Anti-dectin-1 15E2 heavy chain	22.2666	2.93994	22.2103	0.233514	20.0911	0.28111	19.9102	0.4281	20.5015	0.319273	20.931	0.596276	20.3018	1.61646	20.7164	0.418328	20.0715	0.481088	21.6655	0.360915	21.4828	0.690302	20.1291	0.976036
Anti-dectin-1 15E2 light chain	23.0775	2.11324	22.9148	1.12942	22.4808	0.832574	23.2923	0.483607	23.7256	0.266991	23.0793	1.61911	22.923	0.645861	23.2449	1.06818	22.8513	1.2647	23.1277	0.682551	23.5469	0.843801	23.0375	1.14078
Apoa1	19.9764	1.66929	0	0	0	0	0	0	19.4755	0.411808	19.567	0.595869	0	0	19.8418	1.04824	0	0	21.3885	1.81953	19.567	0.853958	19.7273	0.983726
Apoe	0	0	0	0	21.4501	0.111536	0	0	19.0935	0.0660761	18.8481	1.65684	0	0	21.6922	0.892191	19.6184	1.00939	0	0	20.4201	1.77475	19.3388	0.276635
Atox1	0	0	0	0	22.2151	0.228584	0	0	0	0	22.1332	0.357077	0	0	22.072	1.10659	23.3727	0.138892	0	0	0	0	23.181	0.6233
Atp5a1	0	0	18.9389	1.59342	18.8424	1.55481	0	0	0	0	19.0117	1.96166	0	0	0	0	0	0	0	0	0	0	20.1077	0.479701
Atp6ap1	0	0	0	0	22.2324	0.47723	0	0	0	0	20.663	1.31124	0	0	0	0	21.6733	0.722198	0	0	0	0	21.0544	0.263207
B2m	20.6209	0.406412	22.9137	0.35421	24.8211	0.335319	21.0542	0.405189	23.4173	0.51104	24.5111	0.263277	20.8829	1.20569	23.9007	0.333638	25.099	0.110657	21.4202	0.67229	23.7619	1.3178	24.5679	0.264869
Blvrb	0	0	0	0	20.2114	0.430154	0	0	0	0	0	0	0	0	0	0	20.0306	0.790033	0	0	20.4009	0.0307996	20.2995	0.553566
Bmp1	0	0	0	0	19.9971	0.232138	0	0	18.0798	0.713121	19.8014	0.328982	0	0	18.0626	0.314996	20.1164	0.597902	0	0	12.3593	1.75219	20.4154	0.940257
Calm1	0	0	20.5296	0.334875	22.4784	1.16112	19.8871	0.19942	20.5587	0.572316	21.8067	0.804874	0	0	21.1118	1.33451	23.4581	0.296134	20.2846	0.467714	21.304	1.3223	22.4409	0.774077
Ccdc80	0	0	0	0	0	0	0	0	0	0	0	0	0	0	0	0	0	0	0	0	0	0	16.6958	0.228991
Cdh11	0	0	0	0	19.2119	0.921802	0	0	0	0	18.9613	1.7421	0	0	0	0	19.5004	0.46214	0	0	0	0	18.797	0.993826
Cdh13	0	0	0	0	19.4062	1.00869	0	0	0	0	0	0	0	0	0	0	0	0	0	0	0	0	0	0
Cdh2	0	0	18.3965	1.07548	21.9497	0.105376	0	0	19.7463	1.3309	21.5136	1.01878	0	0	19.9312	0.7174	21.5556	0.521294	0	0	20.0688	1.15649	21.8029	0.100201
Cdh5	0	0	0	0	21.5672	0.280191	0	0	18.3858	1.08358	19.9634	0.126243	0	0	17.5564	0.53072	21.8381	0.839553	0	0	18.1366	1.57922	19.9512	0.261838
Cfl1	0	0	19.7595	0.116678	0	0	0	0	19.1522	0.383953	19.4576	0.266074	0	0	19.3332	0.439306	20.9941	0.397879	0	0	19.8025	0.894183	19.9606	0.995983
Clu	0	0	19.4229	0.531426	23.7509	0.40072	0	0	20.7479	1.0783	22.6391	1.53665	0	0	19.426	0.334542	23.4201	1.30724	0	0	20.6941	1.53549	22.958	0.653941
Col15a1	0	0	0	0	23.3346	0.679747	0	0	20.4357	0.553161	22.9385	0.415566	0	0	20.6234	0.476979	22.6688	0.449069	0	0	21.9459	0.793693	23.5843	1.11543
Col18a1	0	0	17.8922	0.849529	20.8235	0.37878	0	0	18.0043	0.938764	20.0656	0.0202049	0	0	18.7193	0.374463	21.0807	0.449007	16.6382	2.13731	18.6288	0.722305	20.4637	0.414652
Col1a1	20.4799	1.08908	22.8613	1.14829	24.7491	0.875197	20.0337	2.42174	23.8021	1.06889	24.47	1.12792	13.455	1.37025	24.3672	0.37373	25.0441	0.337256	20.0706	2.31634	22.9498	2.40218	25.2411	0.546238
Col1a2f	0	0	0	0	18.239	0.3386	0	0	19.0891	0.0538296	18.6768	1.57884	0	0	0	0	19.651	0.157995	0	0	0	0	19.5545	0.448417
Col1a2	21.7693	0.537816	23.5138	0.682312	25.5194	0.418799	21.0951	0.842549	24.59	1.15074	24.8945	1.23414	20.8863	0.679157	24.8672	0.720747	25.6589	0.562436	20.5935	1.99902	23.9554	2.02163	25.5506	0.546851
Col3a1	17.8086	1.2912	20.4177	1.33732	23.1872	0.372345	0	0	22.0719	1.59466	22.8893	1.24342	0	0	22.4497	0.630936	23.7634	0.64646	0	0	21.1431	2.67077	23.7117	0.386856
Col4a1	0	0	16.1176	0.142256	19.1676	1.39069	0	0	18.0512	2.19333	19.1916	1.65301	0	0	17.9558	1.90294	20.2679	0.740832	0	0	18.3906	1.94134	18.8862	0.202588
Col4a2	0	0	18.7143	10.8108	20.788	0.170729	0	0	18.7006	0.993028	20.4413	0.428529	0	0	18.7895	0.958802	20.8711	0.553886	0	0	19.3707	0.812759	20.0869	0.415275
Col5a1	0	0	0	0	0	0	0	0	18.3942	0.249262	17.8966	1.08106	0	0	0	0	0	0	0	0	0	0	18.6014	0.475726
Col5a2	0	0	0	0	20.0053	1.53572	0	0	15.7878	0.498946	17.4035	3.85374	0	0	17.6465	0.582129	18.9696	1.32769	0	0	0	0	19.0685	1.52167
Col6a1	0	0	0	0	20.1495	0.861427	0	0	0	0	6.34101	0	0	0	0	0	20.1705	0.553421	0	0	0	0	19.7875	0.629599
Col6a3	0	0	16.9689	0.712425	19.184	0.945835	0	0	0	0	19.2307	0.490144	0	0	17.9225	0.3087	18.7733	1.53591	16.2416	1.08877	18.5876	0.956852	18.1063	0.811971
Colec12	0	0	0	0	18.4481	1.24187	0	0	0	0	18.2691	0.846677	0	0	17.3432	0.844248	18.4451	0.656525	0	0	0	0	18.2702	1.66164
Cox5a	0	0	0	0	0	0	0	0	0	0	0	0	0	0	0	0	0	0	0	0	0	0	19.829	0.357299
Cpe	0	0	0	0	20.2591	0.521969	0	0	0	0	20.5609	0.834846	0	0	0	0	20.5629	1.27797	0	0	0	0	20.1739	0.799477
Cst3	22.066	0.840377	24.6012	0.365457	26.8539	0.412073	22.5691	0.119394	25.2278	0.757774	26.6772	0.981089	21.5857	1.09553	25.6381	0.589823	26.5824	0.720812	23.5775	0.097326	25.8285	0.44115	26.556	0.20083
Cstb	0	0	0	0	21.2625	0.388163	0	0	0	0	0	0	0	0	0	0	21.9851	1.29431	0	0	6.92719	11.9982	22.1783	1.27806
Ctgf	0	0	0	0	19.4367	0.919231	0	0	0	0	19.0435	0.979256	0	0	0	0	19.2872	1.3321	0	0	0	0	0	0
Ctla2a	0	0	0	0	22.8431	0.474703	0	0	20.8798	0.254118	21.8384	0.632291	0	0	0	0	21.7794	0.719569	0	0	19.7487	2.01593	20.9844	1.62435
Ctsb	0	0	0	0	22.5193	0.29289	0	0	0	0	21.7746	0.386708	0	0	20.1697	2.28885	22.2079	0.243876	0	0	20.3374	2.2127	21.9955	0.555978
Ctsl	0	0	0	0	20.0435	0.414046	0	0	0	0	0	0	0	0	0	0	20.5943	0.756308	0	0	0	0	19.7488	1.01597
Dag1	18.354	0.774302	21.0155	0.0812659	23.8013	0.321097	18.1811	0.577236	22.226	0.844774	23.7945	0.799434	19.1991	1.18623	22.1284	0.239725	23.8755	0.2088	19.6881	0.486922	22.8355	0.514965	23.5956	0.286178
Dbi	0	0	21.1001	0.17881	23.6142	0.989983	0	0	21.7086	0.513034	22.8021	0.100063	0	0	21.6805	0.111773	23.875	0.351655	0	0	22.2288	0.177896	23.9806	0.284868
Ddt	0	0	0	0	19.8173	0.236477	0	0	0	0	19.1314	0.214196	0	0	0	0	20.4845	1.09291	0	0	0	0	20.8326	2.01905
Dkk3	0	0	0	0	20.2447	0.175259	0	0	0	0	19.3697	1.29387	0	0	0	0	20.7121	0.985263	0	0	0	0	0	0
Ecm1	0	0	0	0	0	0	0	0	0	0	0	0	0	0	0	0	12.2752	10.6424	0	0	0	0	0	0
Eef1a1	0	0	20.2652	1.20791	22.2712	0.985962	0	0	21.5744	0.999932	21.2991	0.27164	0	0	21.3868	0.296307	21.7132	0.287482	18.8067	0.112803	21.5925	0.6271	21.4073	0.233003
Eln	0	0	20.9805	0.46079	22.5287	0.836867	0	0	20.6456	1.03739	21.4907	0.92202	0	0	22.6396	1.0749	22.2016	0.173382	0	0	21.7962	1.72272	21.5497	1.01843
Eno1	0	0	0	0	21.6906	0.576029	0	0	13.2423	0.13039	21.5201	0.186432	0	0	0	0	21.8617	0.433746	0	0	19.6953	1.37264	21.2579	1.01896
Fam3c	0	0	0	0	19.6899	0.475021	0	0	0	0	0	0	0	0	0	0	19.6932	0.678966	0	0	0	0	0	0
Fbln2	0	0	0	0	0	0	0	0	0	0	5.95214	10.3094	0	0	0	0	0	0	0	0	0	0	0	0
Fbn1	0	0	0	0	21.1794	0.688662	0	0	0	0	19.6471	0.88259	0	0	19.5011	1.3944	20.6959	1.06266	0	0	0	0	0	0
Fbn2	0	0	0	0	0	0	0	0	0	0	5.49544	0	0	0	0	0	0	0	0	0	0	0	0	0
Fkbp1a	0	0	0	0	22.1986	0.36358	0	0	21.2078	0.693671	22.0472	0.209459	0	0	21.4892	0.374881	22.8544	0.925738	0	0	21.5469	0.489288	22.1181	0.294127
Fn1	0	0	15.7623	0.452519	18.8154	2.26624	0	0	17.3355	2.11961	18.128	1.43435	0	0	17.5103	1.56794	18.5824	0.607225	0	0	18.5902	3.29535	18.1961	1.07223
Fstl1	0	0	19.8163	0.727713	21.8438	0.986699	0	0	19.7948	1.28123	20.4752	1.25945	0	0	19.4454	0.495434	21.048	1.06043	0	0	19.8273	1.27044	19.8076	0.762659
Gapdh	20.256	1.79416	21.4569	0.498395	22.8308	0.329406	20.3718	1.00608	22.6609	0.594786	21.9953	0.963677	19.8886	0.331519	22.1013	0.2417	22.3639	0.481721	21.5077	1.51126	22.5629	0.222732	22.3188	0.361507
Gm2a	0	0	0	0	20.6317	0.0269994	0	0	0	0	22.8531	0.929486	0	0	19.4751	0.151806	20.7684	1.72495	0	0	20.4775	0.332666	19.9273	1.27427
Grn	0	0	0	0	19.8419	1.61395	0	0	18.4529	0.377141	18.2843	1.30132	0	0	0	0	20.157	0.905639	0	0	0	0	18.6368	0.0526023
Gsn	0	0	0	0	17.9418	0.982263	0	0	0	0	17.5756	0.508171	0	0	0	0	0	0	0	0	0	0	18.5863	1.93066
Gsta4	0	0	0	0	0	0	0	0	0	0	0	0	0	0	0	0	0	0	0	0	0	0	19.9469	0.651918
Hba	21.0902	0.380662	0	0	0	0	0	0	0	0	0	0	0	0	0	0	0	0	21.6225	0.682013	22.0939	0.855406	20.9622	0.734471
Hbat1	22.2083	0.963769	0	0	22.3522	1.74205	20.9736	0.142715	21.8277	0.14341	20.6263	2.52163	0	0	20.6982	1.72373	21.8854	3.05399	23.8796	1.7552	21.8226	1.96902	22.3311	1.10731
Hbb-b2	0	0	0	0	21.7782	2.00453	19.6097	0.138904	23.1125	0.0115184	22.9869	2.15116	20.4901	0.836805	22.6217	0.405177	22.0622	1.35404	23.996	2.27838	23.5945	1.09058	22.8284	0.517962
Heg1	0	0	0	0	18.8625	0.243016	0	0	17.6007	1.11167	18.3428	0.911105	0	0	18.2466	0.0265676	19.0275	0.477294	0	0	0	0	18.8886	0.495861
Heg1	0	0	0	0	19.7976	0.440635	0	0	0	0	18.9974	1.07664	0	0	0	0	19.8177	0.655054	0	0	0	0	19.2964	0.599652
Hist1h1b	0	0	21.2533	0.42865	20.3731	0.999845	20.4449	0.608446	21.1671	1.01944	21.1359	0.384666	20.9382	0.547686	20.6462	0.0174674	20.6893	0.875131	21.4582	0.00481533	20.5876	0.736549	21.0741	0.91306
Hist1h1d	24.8302	0.746491	25.14	0.551445	24.203	0.448298	25.7288	1.09467	24.8357	0.361461	24.3274	0.170576	25.5806	1.13966	25.3965	0.637637	24.7313	0.0840862	25.5925	1.19521	25.578	0.575359	24.7206	0.505757
Hist1h1e	24.5781	0.303602	24.8059	1.11957	25.0951	0.224641	0	0	24.8716	0.725737	25.2651	0.243839	24.7845	0.837493	24.1444	0.491037	25.294	0.204299	25.2057	0.968851	25.4464	0.385566	25.1766	0.346859
Hist1h2al	23.0017	0.180314	20.8957	1.14169	21.8746	1.11199	22.2873	0.59173	23.7603	0.277218	22.2055	1.3799	23.4615	0.876775	22.2435	1.15134	22.4035	0.360575	22.7396	1.65743	22.1464	0.711835	22.3839	2.29715
Hist2h4	0	0	0	0	21.5825	0.0715648	0	0	22.5224	0.473006	0	0	0	0	23.019	0.191152	21.8527	0.123266	0	0	22.2198	1.06085	22.9578	0.734466
Hnrnpk	0	0	0	0	0	0	0	0	0	0	0	0	0	0	0	0	18.0067	0.0150291	0	0	0	0	19.0595	0.731953
Hpx	23.2032	2.69969	20.2219	1.68784	20.0803	1.31115	20.5664	0.467992	19.7244	0.297152	19.9946	0.782003	20.4933	1.69273	18.5889	0.378827	20.0468	0.209391	21.1057	1.0498	18.8502	0.220972	19.8891	1.7923
Hspe1	0	0	21.7959	0.291793	23.1378	0.231624	0	0	21.4876	1.2634	23.0876	0.55898	0	0	22.1693	1.18947	22.2166	1.0494	0	0	22.8028	0.405406	23.5614	0.966359
Hspg2	0	0	15.7313	0.745055	19.3105	0.381439	0	0	16.5216	0.914198	19.4326	0.441111	0	0	15.8422	1.29	19.3238	0.160559	0	0	0	0	19.2662	0.688634
Htra1	0	0	0	0	18.4823	0.855176	0	0	21.0252	0.309938	20.4655	1.97966	0	0	0	0	0	0	18.9803	1.61907	19.7094	2.96741	21.1493	0.600278
Ifnar2	0	0	0	0	20.5888	0.102682	0	0	0	0	0	0	0	0	0	0	19.2832	1.09891	0	0	0	0	19.348	0.954946
Igf1	0	0	21.9315	0.0398095	0	0	0	0	0	0	7.68379	0	0	0	22.6231	0.653353	22.6913	0.970847	0	0	23.0297	13.3385	22.5986	0.0878467
Igf2	0	0	21.0453	0.175322	22.1134	0.764393	19.9194	0.508729	21.4406	0.611024	21.8796	0.191876	19.942	0.425823	21.4642	0.534479	22.3267	0.595888	20.718	0.702656	20.8963	0.77245	21.8067	0.965281
Igfbp2	0	0	20.5537	1.17515	22.4365	0.905557	0	0	20.4103	0.574103	22.8398	0.580694	0	0	20.4467	0.438027	22.8109	0.310804	0	0	21.6855	1.63255	22.3994	0.481748
Igfbp3	0	0	19.0864	1.17156	21.1412	1.33451	0	0	19.3769	1.15746	20.5912	0.194702	0	0	19.9365	0.573261	21.5764	0.103802	0	0	0	0	20.8516	0.952842
Igfbp4	0	0	21.3602	0.562108	23.1887	0.475364	0	0	22.008	1.4199	23.2019	0.796757	0	0	22.3973	0.524815	23.6826	0.11736	0	0	21.7499	1.94404	23.2072	0.232879
Igfbp5	0	0	18.9136	0.278102	19.2966	0.666234	0	0	19.1216	0.274048	19.3887	0.69648	0	0	18.9528	0.00653403	19.0953	0.690892	18.3064	0.337903	19.4185	0.368612	19.6813	1.02907
Igfbp7	0	0	19.115	0.331791	22.1553	1.38908	0	0	20.679	2.33597	20.2185	0.423913	0	0	19.5833	1.49753	21.5756	0.365329	0	0	21.411	2.51128	18.1666	0.548407
Il4r	0	0	0	0	0	0	0	0	0	0	0	0	0	0	0	0	0	0	0	0	0	0	19.6545	0.597968
Inha	0	0	0	0	22.6142	0.994324	0	0	21.0555	1.18519	21.4019	1.67514	0	0	19.2879	0.685788	23.2855	0.810753	0	0	20.7508	1.62339	21.6761	1.82268
Isoc1	0	0	0	0	19.0465	0.24694	0	0	0	0	19.6188	0.964962	0	0	0	0	0	0	19.6287	0.0570009	0	0	0	0
Itih5	0	0	17.499	0.839414	19.9677	1.03705	0	0	18.2345	0.648736	18.4347	0.910698	0	0	18.0913	0.474154	19.5701	0.214532	0	0	17.5959	0.385988	18.2135	0.399937
Itm2b	21.627	0.63957	23.7532	1.02948	26.0228	0.522424	21.4718	0.732058	24.1842	1.5876	25.3196	0.963116	21.6572	0.0989767	25.4923	0.353457	26.258	0.553251	22.1315	0.788912	24.5039	1.10534	26.3413	0.0280551
Krt76	18.3763	0.655385	0	0	0	0	0	0	0	0	0	0	0	0	0	0	0	0	0	0	0	0	17.6371	0.432407
Ldha	0	0	0	0	18.3748	0.0151259	0	0	0	0	18.6287	0.684746	0	0	0	0	0	0	0	0	0	0	13.4455	0.0290041
Ldhb	0	0	0	0	18.5427	2.027	0	0	0	0	19.2021	1.4581	0	0	0	0	20.3593	0.550318	0	0	17.777	1.15517	20.1952	0.573954
Lgals1	19.2926	0.534694	22.286	1.72155	24.6344	0.7943	21.0846	2.70304	23.9732	0.524332	24.586	0.550978	19.2784	0.943268	24.0893	0.465365	25.2582	0.491902	20.8557	1.17297	23.8263	1.20642	24.484	0.167016
Lox	0	0	18.5322	1.1899	20.838	0.508443	0	0	20.4943	0.824375	20.5692	1.42295	0	0	20.0982	1.09029	19.6963	0.935737	0	0	20.238	2.0911	20.7461	0.584801
Loxl1	0	0	19.5089	0.37037	20.9692	0.275251	0	0	19.8425	0.842498	20.8428	0.897796	0	0	20.396	0.472948	20.9858	0.431969	0	0	20.0551	0.826699	21.0372	0.513248
Ltbp1	0	0	0	0	17.3695	0.821593	0	0	16.3121	0.303234	18.1883	0.503646	0	0	0	0	17.7808	0.439484	0	0	0	0	17.6393	0.796947
Ltbp4	0	0	0	0	0	0	0	0	0	0	16.088	0.96216	0	0	0	0	16.2527	0.8355	0	0	0	0	0	0
Lum	0	0	19.7683	1.60524	23.2129	0.830823	0	0	19.8705	2.65661	22.3188	1.1667	0	0	20.4079	1.66291	22.9575	0.443392	0	0	21.2998	1.62247	22.3049	1.05756
Lyz2	20.1627	0.411222	22.9893	0.587943	24.4503	0.837834	0	0	23.9594	1.51589	24.4036	0.98194	0	0	24.8671	0.407881	24.6595	0.360898	0	0	24.491	1.36845	24.6088	1.07546
Mif	20.8071	1.62615	22.1006	1.08473	24.3775	0.0684406	21.7936	0.958026	23.1845	0.364231	24.1859	0.58198	21.0671	0.592526	23.1788	0.716189	24.3268	0.326583	22.3579	1.51654	23.1841	0.162455	24.688	0.635808
Mmp14	0	0	0	0	21.0049	0.0959927	0	0	19.9641	11.57	20.4345	1.30445	0	0	18.6739	0.424328	21.2067	0.475314	0	0	19.5189	1.71618	20.4711	0.733377
Mmp2	0	0	18.5771	0.595919	19.9218	0.713096	0	0	19.0582	0.518406	19.9475	0.543868	0	0	0	0	19.7382	0.930817	0	0	19.4701	1.0803	20.2819	0.253973
Nedd8	0	0	0	0	21.446	2.01158	0	0	0	0	21.9119	0.646548	0	0	0	0	22.9516	0.913789	0	0	0	0	22.743	2.54209
Nid2	0	0	0	0	18.1481	1.28687	0	0	0	0	18.3863	0.402229	0	0	0	0	17.6206	0.471489	0	0	0	0	17.3261	0.395914
Nme1	0	0	0	0	21.029	0.960928	0	0	0	0	20.808	0.495603	0	0	0	0	21.0611	0.386468	0	0	20.685	0.872655	22.5209	0.0226965
Nucb1	0	0	0	0	19.3044	1.41268	0	0	0	0	12.5294	1.51401	0	0	0	0	19.5922	1.15448	0	0	0	0	19.0691	1.82238
Nutf2	0	0	0	0	0	0	0	0	0	0	0	0	0	0	0	0	20.4518	0.218302	0	0	0	0	0	0
Pabpc1	0	0	0	0	21.8502	0.622737	0	0	0	0	21.4637	0.492308	0	0	0	0	20.7879	0.523121	0	0	0	0	21.4309	0.397685
Pafah1b2	0	0	0	0	19.3797	0.0197016	0	0	0	0	0	0	0	0	0	0	20.2353	1.61583	0	0	0	0	0	0
Park7	0	0	0	0	21.199	0.0788013	0	0	0	0	20.5816	0.304867	0	0	0	0	22.2622	0.525179	0	0	0	0	22.8543	0.608407
Pebp1	0	0	0	0	22.2036	0.678254	0	0	19.7205	1.36163	22.4101	0.238283	0	0	20.1148	0.664945	22.7067	0.223893	0	0	20.1642	1.49065	22.9992	0.626088
Pgam1	0	0	0	0	20.0572	0.946601	0	0	0	0	20.0228	0.631635	0	0	0	0	20.1745	0.671623	19.6408	0.160226	0	0	20.5404	0.975747
Pkm	0	0	0	0	18.3875	0.753297	0	0	17.6284	0.612121	0	0	0	0	0	0	0	0	0	0	17.8804	0.393996	0	0
Ppia	20.9428	0.365573	21.6556	1.38375	25.0453	0.397457	21.9961	1.10784	23.0838	0.342104	24.578	0.490676	21.3456	0.252093	22.8329	0.759645	24.8925	0.299722	22.5717	1.11479	23.3036	0.702894	25.3965	0.203312
Ppic	0	0	0	0	22.0187	0.097809	0	0	19.8753	0.878768	22.1738	0.59737	0	0	20.0539	0.393819	21.3991	1.24288	0	0	20.7523	1.29794	21.5768	0.611104
Prdx1	0	0	0	0	20.8546	0.190941	0	0	19.5256	0.481807	20.6468	0.725952	0	0	19.4249	1.11751	21.261	0.567909	0	0	20.0278	1.11623	20.4648	0.900972
Prdx2	0	0	0	0	18.9918	0.810538	0	0	0	0	6.24809	0	0	0	0	0	0	0	0	0	0	0	19.8062	0.757025
Prdx5	0	0	0	0	12.4137	0.526596	0	0	0	0	0	0	0	0	0	0	18.8578	0.320731	0	0	0	0	19.7839	1.23699
Prdx6	0	0	0	0	19.737	1.0549	0	0	0	0	18.4394	1.1861	0	0	0	0	19.7114	0.976675	0	0	0	0	19.1305	0.152702
Prnpb	0	0	0	0	18.9169	0.432993	0	0	0	0	19.8986	1.31317	0	0	0	0	19.3896	0.505643	0	0	0	0	19.5508	0.642571
Prss23	0	0	0	0	21.5294	0.181162	0	0	0	0	20.9809	0.877452	0	0	0	0	0	0	0	0	0	0	20.797	0.295739
Prss35	0	0	21.7673	0.406045	24.1221	0.324938	0	0	22.8395	0.699188	23.3841	0.54214	0	0	22.5967	0.290433	24.1686	0.233754	19.806	11.4381	22.9149	0.330814	23.5702	0.409481
Psap	0	0	17.7493	1.47634	21.8731	0.187184	0	0	19.8904	0.619027	20.5858	1.49596	0	0	18.7749	1.97525	22.2794	0.495402	0	0	21.88	0.301251	21.2194	0.386531
Ptbp1	0	0	0	0	0	0	0	0	0	0	12.6484	1.14158	0	0	0	0	0	0	0	0	0	0	18.956	0.966106
Pxdn	0	0	0	0	17.7898	1.07653	0	0	0	0	18.1288	0.865298	0	0	0	0	18.5044	0.934001	0	0	0	0	17.3089	0.556811
Qsox1	0	0	0	0	19.7854	0.396083	0	0	17.5379	1.84693	19.5634	0.972604	0	0	17.7346	1.20134	19.6725	0.85044	0	0	18.2198	2.0001	19.4848	0.778389
Rbmx	0	0	0	0	20.9726	0.381048	0	0	0	0	0	0	0	0	0	0	20.2679	0.658353	0	0	0	0	20.791	0.547999
Rbp1	0	0	0	0	19.7097	0.795578	0	0	0	0	0	0	0	0	0	0	0	0	0	0	0	0	0	0
Rnase4	0	0	0	0	22.0969	1.26884	0	0	20.8115	1.56637	21.8009	1.02988	0	0	21.7579	1.12509	22.027	0.810877	0	0	22.6276	1.07239	22.6467	0.974802
Rpl6	0	0	0	0	0	0	0	0	0	0	0	0	0	0	0	0	18.6321	0.279197	0	0	0	0	18.6004	0.529099
Rplp1	0	0	0	0	22.3897	0.983795	0	0	0	0	0	0	0	0	0	0	22.1497	1.15485	0	0	0	0	22.2889	0.617155
Rplp2	0	0	0	0	23.2904	0.401987	0	0	0	0	21.5714	0.277884	0	0	21.2116	0.30519	23.218	0.643316	0	0	0	0	23.1025	1.80496
Rps21	0	0	0	0	0	0	0	0	0	0	0	0	0	0	0	0	20.4245	0.213666	0	0	0	0	21.6102	0.11495
Rps28	0	0	20.336	0.279303	23.1946	0.371925	0	0	20.028	0.539511	21.8556	1.34689	0	0	0	0	23.1036	0.284416	0	0	21.6029	1.44587	22.5905	1.01944
S100a11	0	0	0	0	21.828	0.415667	0	0	20.8198	1.28565	0	0	0	0	21.6977	0.971459	21.0453	1.49893	0	0	22.484	0.0579982	22.4927	0.76737
Saa3	22.3465	1.63804	22.7196	0.892292	24.1793	4.09158	0	0	23.2579	1.01928	24.5528	0.881594	0	0	25.125	0.73457	22.8086	0.203008	22.2336	1.57354	23.7527	0.522163	22.5181	1.27017
Serpinc1	20.162	0.960358	0	0	0	0	0	0	0	0	0	0	0	0	0	0	0	0	0	0	0	0	0	0
Serpinf1	20.0149	1.87825	18.5018	1.18588	22.1295	0.638366	18.3379	0.544365	20.4151	1.8327	21.9439	1.13416	18.8579	0.660327	18.9421	3.28683	21.734	1.09294	20.1154	1.40982	20.8458	1.7798	22.1245	0.777194
Serping1	0	0	0	0	18.1241	10.4668	0	0	0	0	12.7018	11.0179	0	0	0	0	17.7417	10.275	0	0	0	0	0	0
Shisa5	0	0	0	0	20.0056	0.323263	0	0	0	0	0	0	0	0	0	0	20.7426	1.41503	0	0	0	0	0	0
Sod1	0	0	22.0345	1.53029	24.6771	0.955613	19.6256	0.321555	22.4024	1.06896	23.9936	1.43984	0	0	22.1366	1.07605	25.4503	0.933733	20.5544	0.903194	22.2277	0.384336	25.2526	1.54609
Sparc	23.3436	0.8652	24.1744	0.377365	26.484	0.382569	22.1733	0.792341	24.9435	1.07236	25.5214	1.40434	22.1501	1.18919	24.7861	1.19584	26.5679	0.506478	23.1036	0.194024	24.2496	1.52742	25.6118	0.753461
Tagln	0	0	0	0	21.8405	1.07504	0	0	19.4844	1.37854	0	0	0	0	20.3193	2.24384	21.1497	1.11247	0	0	0	0	20.8044	0.442192
Tagln2	0	0	18.7952	0.0176936	22.1743	1.11821	0	0	20.0803	1.96739	21.4356	1.19243	0	0	19.645	0.281238	21.99	0.581028	18.7266	0.296857	20.8625	1.99197	22.0977	0.967018
Tf	26.5137	1.7333	25.4849	0.691103	25.5402	0.165802	25.9485	0.522545	25.7825	0.510549	25.6182	0.640919	25.8913	0.254951	25.7533	0.472091	25.9209	0.440576	25.7249	0.424013	25.9842	0.527843	25.4953	0.609895
Tmsb10	0	0	23.7785	0.340916	25.5734	0.335975	0	0	24.412	0.344181	25.0661	0.167064	7.57708	0	24.6227	0.339271	26.1273	0.181864	23.4527	0.621215	24.6621	0.534633	25.8927	0.592331
Tmsb4x	23.809	0.854714	24.7308	0.657266	26.5404	0.943883	24.1471	2.01944	26.003	0.354249	25.6195	0.894392	0	0	26.2057	0.219854	26.6366	0.0858336	24.8631	0.723066	17.2397	1.12633	25.7309	0.921372
Tpi1	0	0	5.76146	0	21.6351	0.33953	0	0	18.9744	0.476076	21.4102	0.118704	0	0	17.8552	0.132035	21.2262	0.566516	18.2709	0.575287	20.6162	1.19683	21.9769	0.783314
Tpt1	0	0	0	0	0	0	0	0	0	0	0	0	0	0	0	0	20.0392	0.213315	0	0	0	0	0	0
Tuba1c	0	0	0	0	0	0	0	0	0	0	0	0	0	0	0	0	19.8191	1.33992	0	0	19.2128	0.20532	19.183	1.12134
Ubc	23.8652	1.73665	25.6399	1.01964	26.9638	0.571229	24.7936	0.815818	25.9553	0.840048	26.4537	0.434852	24.1599	0.395437	25.6004	0.631875	28.1759	0.791435	25.0952	0.911816	25.9946	0.509275	27.694	0.37256
Ube2n	0	0	0	0	20.8423	0.703922	0	0	0	0	20.2227	1.54664	0	0	0	0	21.4244	0.601514	0	0	0	0	21.5943	0.930913
Uchl1	0	0	0	0	21.1495	0.546332	0	0	0	0	20.0306	0.179071	0	0	0	0	21.9563	1.43098	0	0	19.524	0.480235	21.2858	1.34109
Vim	0	0	18.459	0.893698	22.835	0.259043	0	0	19.2672	0.719288	21.5432	0.711797	0	0	19.6839	0.553798	22.4104	0.238361	0	0	20.3081	2.31156	21.9923	0.294828
Ybx1	19.496	0.312071	0	0	19.3299	1.0224	0	0	0	0	20.0187	0.0354341	0	0	20.3245	0.306663	19.2184	1.02956	20.457	0.188607	19.8628	11.4678	20.1649	0.166161
Ywhaz	0	0	0	0	0	0	0	0	0	0	0	0	0	0	0	0	19.4266	1.32061	0	0	0	0	0	0
Zbed5	0	0	0	0	20.3132	0.264544	0	0	0	0	21.1861	0.793065	0	0	0	0	21.5539	0.818932	0	0	0	0	21.414	0.235966
Zp1	0	0	0	0	18.4535	0.876208	0	0	0	0	0	0	0	0	0	0	19.1689	0.162629	0	0	0	0	0	0
Zp2	0	0	19.6175	1.492	21.7435	1.45449	0	0	20.1399	2.15742	21.1913	0.636543	0	0	20.6283	1.81799	22.3994	0.601764	0	0	20.81	0.470399	21.0448	0.62072
Zp3	0	0	21.4705	0.633281	22.834	0.941051	0	0	21.939	1.54281	22.4974	0.132703	0	0	22.2789	0.370142	23.9505	0.312947	0	0	22.1976	0.862325	22.5675	0.359296
